# Supplementary material for: Antiviral Efficacy of RNase H-Dependent Gapmer Antisense Oligonucleotides against Japanese Encephalitis Virus
Source: Int J Mol Sci. 2023 Oct 2;24(19):14846. doi: 10.3390/ijms241914846 (PMC10573891; doi:10.3390/ijms241914846)
Supplement: Supplementary file 1 [file ijms-24-14846-s001.zip]

Archive with 1 entries (1 files):
- ijms-2579899-supplementary.docx
